# Supplementary material for: Multiyear study of pollinator efficiency and importance of a wide array of pollinators in a field-cultivated strawberry plot
Source: PLoS One. 2024 Feb 1;19(2):e0297130. doi: 10.1371/journal.pone.0297130 (PMC10833577; doi:10.1371/journal.pone.0297130)
Supplement: S1 Table — (XLSX) [file pone.0297130.s001.xlsx]

## Sheet: Data Fig 1 & Table 2
S1 Table Data used for statistical analyses in Table 2 and creating Figure 2.
Relationship between the number of insect visits to a flower and the percentage of fertilized achenes in a berry for the 10 main visitors. Each row represents each flower or each berry.
Andrena (Micrandrena) spp. (Apidae)					Apis mellifera (Apidae)					Ceratina spp. (Apidae)					Nomada japonica (Apidae)					Tachina nupta (Tachinidae)					Lycaena phlaeas (Lycaenidae)					Oedemeronia lucidicollis (Oedemeridae)					Sphaerophoria macrogaster (Syrphidae)					Pieris rapae (Pieridae)					Bombylius major (Bombyliidae)
Number of Visits (N)	Fertilized Achenes	Unfertilized Achenes	Percentage of Fertilized Achenes (P)		Number of Visits (N)	Fertilized Achenes	Unfertilized Achenes	Percentage of Fertilized Achenes (P)		Number of Visits (N)	Fertilized Achenes	Unfertilized Achenes	Percentage of Fertilized Achenes (P)		Number of Visits (N)	Fertilized Achenes	Unfertilized Achenes	Percentage of Fertilized Achenes (P)		Number of Visits (N)	Fertilized Achenes	Unfertilized Achenes	Percentage of Fertilized Achenes (P)		Number of Visits (N)	Fertilized Achenes	Unfertilized Achenes	Percentage of Fertilized Achenes (P)		Number of Visits (N)	Fertilized Achenes	Unfertilized Achenes	Percentage of Fertilized Achenes (P)		Number of Visits (N)	Fertilized Achenes	Unfertilized Achenes	Percentage of Fertilized Achenes (P)		Number of Visits (N)	Fertilized Achenes	Unfertilized Achenes	Percentage of Fertilized Achenes (P)		Number of Visits (N)	Fertilized Achenes	Unfertilized Achenes	Percentage of Fertilized Achenes (P)
10	146	35	0.80663		10	209	87	0.706081		10	155	170	0.911765		10	308	32	0.905882		10	10	123	0.075188		10	253	27	0.903571		10	138	71	0.660287		10	63	89	0.414474		10	144	6	0.96		10	60	112	0.348837
10	204	35	0.853556		10	96	70	0.578313		10	145	155	0.935484		10	182	34	0.842593		10	148	31	0.826816		10	214	31	0.873469		10	133	89	0.599099		10	85	18	0.825243		10	59	61	0.491667		10	27	159	0.145161
10	156	36	0.8125		10	221	35	0.863281		10	179	195	0.917949		10	225	45	0.833333		10	164	44	0.788462		10	155	42	0.786802		10	107	110	0.493088		10	158	56	0.738318		10	157	28	0.848649		10	87	110	0.441624
10	171	59	0.743478		10	194	45	0.811715		10	141	154	0.915584		10	170	53	0.762332		10	251	7	0.972868		10	113	47	0.70625		10	162	89	0.645418		10	59	186	0.240816		10	144	15	0.90566		10	38	113	0.251656
10	182	49	0.787879		10	222	45	0.831461		10	119	135	0.881481		10	143	73	0.662037		10	105	26	0.801527		10	166	82	0.669355		10	162	34	0.826531		10	70	83	0.457516		10	27	109	0.198529		10	24	169	0.124352
9	192	75	0.719101		10	274	74	0.787356		10	77	111	0.693694		10	19	142	0.118012		9	180	6	0.967742		10	55	111	0.331325		10	202	35	0.852321		10	96	59	0.619355		10	39	92	0.29771		10	15	136	0.0993377
9	177	58	0.753191		9	61	16	0.792208		10	70	133	0.526316		9	171	32	0.842365		9	141	65	0.684466		9	220	11	0.952381		9	173	59	0.74569		10	43	117	0.26875		10	33	75	0.305556		9	9	68	0.116883
8	230	27	0.894942		9	96	76	0.55814		9	139	155	0.896774		9	103	37	0.735714		9	43	67	0.390909		9	218	28	0.886179		9	12	96	0.111111		9	78	54	0.590909		10	25	100	0.2		7	11	160	0.0643275
8	19	87	0.179245		8	34	77	0.306306		9	140	183	0.765027		9	120	90	0.571429		9	284	10	0.965986		9	102	83	0.551351		9	29	122	0.192053		9	47	110	0.299363		10	179	6	0.967568		6	17	143	0.10625
8	224	40	0.848485		8	174	23	0.883249		9	96	110	0.872727		8	152	41	0.787565		9	14	83	0.14433		9	78	101	0.435754		9	142	57	0.713568		9	128	52	0.711111		10	109	74	0.595628		6	38	157	0.194872
7	154	53	0.743961		8	211	10	0.954751		9	208	213	0.976526		8	125	62	0.668449		9	143	5	0.966216		9	28	102	0.215385		8	33	72	0.314286		9	115	129	0.471311		10	26	60	0.302326		5	8	164	0.0465116
7	143	20	0.543726		8	140	155	0.474576		9	139	160	0.86875		8	157	96	0.620553		9	195	15	0.928571		8	204	10	0.953271		8	80	65	0.551724		8	128	55	0.699454		9	30	83	0.265487		4	126	126	0.5
6	183	41	0.816964		7	73	50	0.593496		8	77	126	0.611111		8	37	87	0.298387		9	161	65	0.712389		8	174	39	0.816901		8	172	79	0.685259		8	17	76	0.182796		8	139	26	0.842424		4	10	124	0.0746269
6	125	57	0.686813		7	63	90	0.411765		8	94	183	0.513661		8	49	137	0.263441		8	161	16	0.909605		8	33	137	0.194118		8	120	120	0.5		8	67	133	0.335		8	27	59	0.313953		3	65	121	0.349462
6	136	41	0.768362		7	105	79	0.570652		8	116	141	0.822695		8	19	114	0.142857		8	150	8	0.949367		8	33	137	0.194118		8	157	44	0.781095		8	96	94	0.505263		7	65	100	0.393939		3	5	183	0.0265957
6	43	69	0.383929		6	41	83	0.330645		8	101	145	0.696552		7	198	26	0.883929		8	107	29	0.786765		7	196	50	0.796748		7	172	79	0.685259		8	7	114	0.0578512		7	73	11	0.869048		3	9	173	0.0494505
6	109	90	0.547739		6	224	40	0.848485		7	110	122	0.901639		7	202	57	0.779923		8	89	89	0.5		7	235	68	0.775578		7	168	78	0.682927		7	144	37	0.79558		7	102	70	0.593023		3	35	173	0.168269
6	113	44	0.719745		6	129	57	0.693548		7	109	176	0.619318		6	129	96	0.573333		8	132	61	0.683938		7	105	42	0.714286		7	142	80	0.63964		7	123	35	0.778481		7	56	176	0.241379		3	39	197	0.165254
5	132	68	0.66		6	83	66	0.557047		7	102	129	0.790698		6	2	119	0.0165289		7	161	16	0.909605		7	52	56	0.481481		7	117	133	0.468		7	171	37	0.822115		7	38	64	0.372549		3	7	167	0.0402299
5	143	120	0.543726		6	185	3	0.984043		7	93	100	0.93		6	2	189	0.0104712		7	178	10	0.946809		7	24	36	0.4		7	169	43	0.79717		7	5	129	0.0373134		7	52	110	0.320988		3	71	108	0.396648
5	158	39	0.80203		6	305	163	0.651709		6	156	166	0.939759		5	74	68	0.521127		7	143	6	0.959732		6	349	43	0.890306		5	199	18	0.917051		6	144	73	0.663594		6	35	103	0.253623		3	83	134	0.382488
4	83	102	0.448649		6	178	23	0.885572		6	76	116	0.655172		5	92	103	0.471795		7	142	9	0.940397		6	154	34	0.819149		5	192	13	0.936585		6	4	255	0.015444		6	42	100	0.295775		3	5	210	0.0232558
4	98	68	0.590361		5	84	94	0.47191		6	12	151	0.0794702		5	30	180	0.142857		6	139	14	0.908497		6	74	54	0.578125		4	111	88	0.557789		6	128	49	0.723164		6	19	58	0.246753		2	30	56	0.348837
3	235	26	0.900383		5	13	170	0.0710383		6	60	85	0.705882		4	165	35	0.825		6	189	2	0.989529		6	62	62	0.5		4	11	198	0.0526316		5	7	113	0.0583333		6	77	84	0.478261		2	76	72	0.513514
3	65	70	0.481481		4	55	132	0.294118		6	108	137	0.788321		4	165	85	0.66		6	152	15	0.91018		6	42	55	0.43299		3	30	82	0.267857		5	90	80	0.529412		6	60	100	0.375		2	124	118	0.512397
3	177	58	0.753191		4	43	69	0.383929		5	198	211	0.938389		4	104	59	0.638037		6	96	60	0.615385		6	62	84	0.424658		2	10	153	0.0613497		5	85	39	0.685484		6	52	90	0.366197		2	74	87	0.459627
2	68	31	0.686869		4	45	97	0.316901		5	11	96	0.114583		4	103	80	0.562842		5	136	80	0.62963		5	201	13	0.939252		2	220	32	0.873016		5	51	25	0.671053		6	39	125	0.237805		2	14	120	0.104478
2	119	46	0.721212		4	146	44	0.768421		5	149	156	0.955128		4	45	97	0.316901		5	254	22	0.92029		5	105	28	0.789474		1	135	66	0.671642		5	8	189	0.0406091		5	47	71	0.398305		1	8	158	0.0481928
2	33	138	0.192982		4	187	333	0.359615		5	150	172	0.872093		3	93	90	0.508197		5	162	14	0.920455		5	100	44	0.694444		1	119	7	0.944444		5	81	87	0.482143		5	30	37	0.447761		1	10	202	0.0471698
2	178	59	0.753191		4	286	16	0.94702		4	50	121	0.413223		3	59	81	0.421429		5	138	11	0.926174		5	90	74	0.54878		1	110	120	0.478261		4	120	47	0.718563		5	84	83	0.502994		1	8	159	0.0479042
1	25	129	0.162338		4	218	62	0.778571		4	76	116	0.655172		2	248	52	0.826667		5	165	27	0.859375		5	87	88	0.497143		1	70	180	0.28		4	54	68	0.442623		4	160	23	0.874317		1	63	103	0.379518
1	14	142	0.0897436		4	139	93	0.599138		4	69	113	0.610619		2	159	59	0.729358		5	26	231	0.101167		5	30	100	0.230769		1	63	170	0.270386		4	52	80	0.393939		4	107	74	0.59116		1	77	98	0.44
1	20	142	0.123457		3	36	161	0.182741		4	70	96	0.729167		2	110	95	0.536585		5	177	21	0.893939		5	37	164	0.18408		1	73	138	0.345972		4	27	84	0.243243		4	140	21	0.869565		1	25	141	0.150602
1	25	79	0.240385		3	196	44	0.816667		4	108	134	0.80597		2	40	104	0.277778		5	144	12	0.923077		4	326	30	0.91573		1	243	20	0.923954		4	145	62	0.700483		3	19	139	0.120253		1	88	147	0.374468
1	37	120	0.235669		3	84	123	0.405797		3	64	120	0.533333		2	1	116	0.00854701		5	84	44	0.65625		4	124	22	0.849315		0	60	166	0.265487		4	7	202	0.0334928		3	81	7	0.920455		1	4	231	0.0170213
1	20	145	0.121212		3	91	86	0.514124		3	126	132	0.954545		1	92	143	0.391489		4	10	115	0.08		4	142	46	0.755319		0	73	113	0.392473		4	77	88	0.466667		3	38	109	0.258503		1	5	161	0.0301205
1	25	223	0.100806		3	58	96	0.376623		3	100	142	0.704225		1	59	256	0.187302		4	11	85	0.114583		4	83	74	0.528662		0	65	77	0.457746		4	48	111	0.301887		3	175	30	0.853659		1	30	167	0.152284
1	125	57	0.0897436		2	19	87	0.179245		3	9	105	0.0857143		0	242	48	0.834483		4	159	10	0.940828		4	74	102	0.420455		0	35	135	0.205882		3	107	40	0.727891		2	10	170	0.0555556		0	277	4	0.985765
0	135	66	0.671642		2	59	87	0.40411		3	58	115	0.504348		0	112	66	0.629213		4	136	83	0.621005		3	246	17	0.935361							3	17	51	0.25		2	79	97	0.448864		0	70	82	0.460526
0	45	138	0.245902		2	99	129	0.434211		3	5	81	0.0617284		0	104	138	0.429752		4	62	78	0.442857		3	149	34	0.814208							3	169	30	0.849246		2	76	33	0.697248		0	58	162	0.263636
0	5	182	0.026738		2	270	26	0.912162		3	131	139	0.942446		0	141	51	0.734375		4	166	23	0.878307		3	167	82	0.670683							3	25	161	0.134409		2	74	121	0.379487		0	28	74	0.27451
0	53	159	0.25		2	229	59	0.795139		2	69	96	0.71875		0	183	90	0.67033		4	59	65	0.475806		3	101	55	0.647436							3	121	47	0.720238		2	84	69	0.54902		0	29	154	0.15847
0	48	220	0.179104		1	56	62	0.474576		2	134	144	0.930556		0	90	74	0.54878		3	164	32	0.836735		3	116	81	0.588832							2	16	89	0.152381		1	126	7	0.947368		0	8	47	0.145455
0	75	142	0.345622		1	15	162	0.0847458		2	141	150	0.94		0	59	89	0.398649		3	21	120	0.148936		3	36	100	0.264706							2	3	98	0.029703		1	10	111	0.0826446
0	99	71	0.582353		1	30	62	0.326087		2	172	177	0.971751		0	72	127	0.361809		3	14	102	0.12069		3	30	168	0.151515							2	128	27	0.825806		1	7	72	0.0886076
0	57	75	0.431818		1	63	166	0.275109		2	143	157	0.910828		0	37	84	0.305785		2	120	15	0.888889		3	18	141	0.113208							2	70	131	0.348259		1	59	111	0.347059
0	9	256	0.0339623		1	82	58	0.585714		2	125	158	0.791139		0	55	143	0.277778		2	66	49	0.573913		2	125	33	0.791139							2	6	295	0.0199336		1	18	54	0.25
0	32	104	0.235294		1	221	35	0.863281		2	125	168	0.744048		0	53	179	0.228448		2	126	26	0.828947		2	114	62	0.647727							1	81	56	0.591241		1	31	90	0.256198
0	37	115	0.243421		0	157	218	0.418667		1	14	123	0.113821		0	34	123	0.216561		2	38	95	0.285714		2	115	96	0.545024							1	196	76	0.720588		1	52	35	0.597701
					0	68	120	0.361702		1	23	148	0.155405		0	23	103	0.18254		2	153	21	0.87931		2	108	124	0.465517							1	61	81	0.429577		0	127	41	0.755952
					0	95	176	0.350554		1	35	168	0.208333		0	33	192	0.146667		1	150	19	0.887574		2	77	118	0.394872							1	146	26	0.848837		0	26	98	0.209677
					0	51	105	0.326923		1	169	183	0.923497		0	14	87	0.138614		1	25	113	0.181159		2	74	125	0.371859							1	33	143	0.1875		0	58	90	0.391892
					0	69	146	0.32093		1	151	172	0.877907		0	19	142	0.118012		1	73	104	0.412429		2	44	78	0.360656							1	2	151	0.0130719		0	90	32	0.737705
					0	133	287	0.316667		1	147	168	0.875		0	9	99	0.0833333		1	12	46	0.206897		2	38	94	0.287879							1	59	92	0.390728		0	54	64	0.457627
					0	104	233	0.308605		1	77	111	0.693694		0	15	201	0.0694444		0	83	93	0.471591		2	26	114	0.185714							1	144	102	0.585366		0	21	81	0.205882
					0	112	317	0.261072		1	70	133	0.526316		0	5	168	0.0289017		0	7	84	0.0769231		2	29	166	0.148718							0	17	109	0.134921
					0	46	134	0.255556		1	6	95	0.0631579		0	3	140	0.020979		0	158	27	0.854054		2	9	84	0.0967742							0	12	160	0.0697674
					0	43	241	0.151408		1	18	85	0.211765		0	1	104	0.00952381		0	18	102	0.15		1	153	10	0.93865							0	74	93	0.443114
					0	35	217	0.138889		1	14	116	0.12069							0	79	157	0.334746		1	175	34	0.837321							0	1	159	0.00625
										0	73	106	0.688679							0	67	64	0.51145		1	144	34	0.808989							0	127	109	0.538136
										0	64	120	0.533333							0	120	44	0.731707		1	132	33	0.8							0	201	29	0.873913
										0	39	206	0.18932												1	165	56	0.746606							0	176	104	0.628571
										0	135	165	0.818182												1	154	80	0.65812							0	3	188	0.0157068
										0	135	164	0.823171												1	164	91	0.643137							0	57	143	0.285
										0	47	141	0.333333												1	160	101	0.613027
										0	81	119	0.680672												1	103	69	0.598837
										0	31	111	0.279279												1	121	97	0.555046
										0	66	83	0.795181												1	108	96	0.529412
										0	126	205	0.614634												1	56	55	0.504505
										0	1	109	0.00917431												1	76	78	0.493506
										0	29	156	0.185897												1	81	89	0.476471
										0	34	102	0.333333												1	92	146	0.386555
										0	3	127	0.023622												1	53	93	0.363014
										0	3	144	0.0208333												1	88	157	0.359184
										0	91	251	0.36255												1	70	164	0.299145
										0	91	251	0.36255												1	70	168	0.294118
										0	46	141	0.326241												1	75	292	0.20436
										0	46	141	0.326241												1	6	160	0.0361446
										0	41	125	0.328												1	4	129	0.0300752
										0	10	222	0.045045												0	188	74	0.717557
																									0	132	112	0.540984
																									0	46	150	0.234694
																									0	235	11	0.955285
																									0	118	57	0.674286
																									0	110	86	0.561224
																									0	90	129	0.410959
																									0	86	138	0.383929
																									0	62	122	0.336957
																									0	50	122	0.290698
																									0	41	119	0.25625
																									0	51	178	0.222707
																									0	21	85	0.198113
																									0	21	110	0.160305
																									0	38	232	0.140741
																									0	20	149	0.118343
																									0	13	125	0.0942029
																									0	8	90	0.0816327
																									0	6	169	0.0342857
																									0	6	219	0.0266667
																									0	1	103	0.00961538
																									0	1	106	0.00934579
